# Supplementary material for: Role of N-Glycosylation in FcγRIIIa interaction with IgG
Source: Front Immunol. 2022 Sep 9;13:987151. doi: 10.3389/fimmu.2022.987151 (PMC9524020; doi:10.3389/fimmu.2022.987151)
Supplement: Supplementary file 1 [file Table_1.xlsx]

## Sheet: Supplementary Table 1
Table S1. Cell line engineering background. IgG1 and FcgRIIIa-158F/V expressing cell lines with gene editing background and expected N-glycan signature.
Clone Name	Inernal Clone Nr.	Expression	Cell line	KO/KI signature	Glycan signature
IgG1-CHO WT		Stable	CHO		WT
IgG1-G0	803-C4	Stable	CHO	∆B4galtl ∆Fut8	Increased galactosylation, no core fucosylation
IgG1-Oligomannose	804-A9	Stable	CHO	∆Mgat1	Man5
IgG1-Monoantennae	702-A7	Stable	CHO	∆Mgat2	Monoantennae
IgG1-Hybrid	806-E3	Stable	CHO	∆Man2a1/2	Hybrid
IgG1-G2F	465-1E10	Stable	CHO	+B4GALT1	Increased galacotsylation
IgG1-G2FS(2-3)	703-C1	Stable	CHO	+B4GALT1 +ST3GAL4	Increased galactosylation and ⍺2-3Sia
IgG1-G2FS(2-6)	519-F2	Stable	CHO	+B4GALT1 +ST6GAL1	Increased galactosylation and ⍺2-6Sia
FcɣRIIIa-CHO WT		Stable	CHO		WT
FcɣRIIIa-HEK WT		Transient	HEK293-6E		WT
FcɣRIIIa-Afucosylated	GD017	Transient	HEK293-6E	∆FUT8	No core fucosylation
FcɣRIIIa-Oligomannose	GD001	Transient	HEK293-6E	∆MGAT1	Man5
FcɣRIIIa-Monoantennae	GD52 E7	Transient	HEK293-6E	∆MGAT2/3 +B4GALT1	Monoantennae
FcɣRIIIa-Hybrid	ZFN656	Transient	HEK293-6E	∆MAN2A1/2	Hybrid
FcɣRIIIa-G2FS(2-3)	GD48 D1	Transient	HEK293-6E	∆B4GALNT3/4	No LacDiNAc, no bisecting GlcNAc,
				∆MGAT3/4A/4B/5	no tri-/tetra-antennae
				∆ST6GAL1 ∆FUT4	no 2-6-linked Sia
FcɣRIIIa-G2FS(2-6)	GD48 D1	Transient	HEK293-6E	∆B4GALNT3/4	No LacDiNAc, no bisecting GlcNAc,
				∆MGAT3/4A/4B/5	no tri-/tetra-antennae
				∆ST3GAL3/4/6 ∆FUT4	no 2-3-linked Sia

## Sheet: Supplementay Tabe 2
Table S2. Binding affinity of glycoengineered IgG1 to FcgRIIIa-158F/V. SPR dissociation constants (KD) were determined from SPR analysis after biotinylated glycoengineered FcgRIIIa-158F/V was spotted in 4-fold dilutions and glycoengineered IgG1 was injected at 8 dilution series. Calculation of KD was performed by equilibrium fitting to Rmax=500. Three independent experiments for each IgG:FcgRIIIa…
	CHO WT		High Mannose		Mono-antennae		Hybrid		G2F		G2FS(2,3)		G2FS(2,6)		G0		Humira
	KD (nM)	SD	KD (nM)	SD	KD (nM)	SD	KD (nM)	SD	KD (nM)	SD	KD (nM)	SD	KD (nM)	SD	KD (nM)	SD	KD (nM)	SD
FcgRIIIA 158F CHO WT	3492.44	213.257	581.742	36.6494	%	%	4608.34	301.272	1856.02	54.2984	1883.84	69.5439	1862.35	208.415	213.232	14.5346	2070.85	119.691
FcgRIIIA 158V CHO WT	488.58	27.7651	114.633	9.63156	635.432	26.4697	868.891	99.5393	278.435	4.92722	287.532	15.5291	280.032	4.67896	36.8959	2.35773	254.22	8.18458
FcgRIIIA 158F HEK WT	2160.69	153.349	382.76	31.9682	%	%	2507.51	163.96	1148.96	87.113	1189.49	89.1613	1052.7	132.221	146.068	10.7943	1332.4	87.9778
FcgRIIIA 158V HEK WT	440.044	8.837	87.1695	8.5101	643.11	12.1213	693.126	13.5217	262.628	5.17526	259.396	11.4738	260.647	3.96006	27.097	0.229233	212.918	4.76217
FcgRIIIA 158F High Mannose	N.D.	N.D.	N.D.	N.D.	N.D.	N.D.	N.D.	N.D.	N.D.	N.D.	N.D.	N.D.	N.D.	N.D.	N.D.	N.D.	N.D.	N.D.
FcgRIIIA 158V High Mannose	241.796	4.31093	37.5886	3.93703	375.179	17.2228	399.303	20.8105	149.728	7.3268	143.033	7.08256	144.959	6.65073	14.1962	0.280397	102.221	2.17628
FcgRIIIA 158F Mono-antennae	2345.12	247.551	428.427	40.7817	%	%	2195.97	231.307	1274.75	58.6443	1336.78	77.8198	1106.87	125.962	169.674	15.0558	1482.43	69.9206
FcgRIIIA 158V Mono-antennae	488.685	86.5214	109.354	8.7545	730.869	116.822	426.471	77.2254	304.915	23.5127	312.039	27.6533	289.18	37.9972	37.6121	3.64535	303.104	4.57851
FcgRIIIA 158F Hybrid	2215.72	293.992	404.835	41.8561	%	%	2664.73	231.937	1207.42	97.2259	1224.04	65.0977	1107.49	176.687	145.528	11.8877	1234.11	71.5073
FcgRIIIA 158V Hybrid	455.526	93.7413	104.408	9.21386	741.65	140.887	471.015	117.531	297.443	27.8429	302.062	27.9538	280.869	42.6819	32.9594	3.37821	274.174	5.52722
FcgRIIIA 158F G2FS(2,3)	2535.26	130.351	480.307	26.3698	%	%	%	%	1374.05	67.1792	1334.31	38.2075	1244.44	80.1307	184.379	13.2728	1560.53	46.7704
FcgRIIIA 158V G2FS(2,3)	624.368	16.5846	122.523	12.0025	934.859	26.0527	1066.84	57.3988	376.69	30.1203	385.432	27.1603	397.915	33.8092	38.173	0.786998	284.471	8.90851
FcgRIIIA 158F G2FS(2,6)	1678.37	50.8803	316.43	34.819	%	%	%	%	851.167	31.4954	831.948	72.7353	779.475	24.6663	105.937	5.40022	801.108	27.9937
FcgRIIIA 158V G2FS(2,6)	443.421	19.5192	79.5753	5.22848	754.854	100.36	573.295	113.1	262.159	22.1653	259.436	16.9988	250.474	22.1715	29.7149	2.42857	225.364	10.935
FcgRIIIA 158F No Core Fucose	2329.28	91.0912	406.164	24.2572	%	%	2213.92	551.196	1210.54	39.0722	1215.59	37.7237	964.464	94.2521	163.589	12.2769	1282.06	93.7303
FcgRIIIA 158V No Core Fucose	464.141	20.0066	88.311	7.62309	698.033	9.81315	808.466	47.0615	270.357	4.17088	275.33	8.26252	259.9	8.908	29.6024	0.900828	214.787	6.99875
FcgRIIIA 158F Sino	1781.42	89.3522	320.488	22.9339	3259.32	472.537	2225.44	529.548	965.314	41.2787	953.086	35.8208	837.631	90.55	127.731	5.85104	1065.95	48.894
FcgRIIIA 158V Sino	439.718	21.3227	93.2081	5.24491	760.955	65.1181	597.748	78.7876	279.542	14.3231	274.551	12.8639	274.553	25.2811	32.9217	2.22292	246.592	6.56619
